# Supplementary material for: Chronic Care in Primary Care: Exploring the Role and Impact of General Practice Pharmacists in Managing Long-Term Conditions in Northern Ireland
Source: Int J Environ Res Public Health. 2025 Feb 16;22(2):292. doi: 10.3390/ijerph22020292 (PMC11855525; doi:10.3390/ijerph22020292)
Supplement: Supplementary file 1 [file ijerph-22-00292-s001.zip]

Archive with 1 entries (1 files):
- ijerph-3429117-supplementary.pdf
